# Supplementary material for: Predictors of genomic differentiation within a hybrid taxon
Source: PLoS Genet. 2022 Feb 11;18(2):e1010027. doi: 10.1371/journal.pgen.1010027 (PMC8870489; doi:10.1371/journal.pgen.1010027)
Supplement: S1 Table — (XLSX) [file pgen.1010027.s001.xlsx]

## Sheet: S1 Table.Samples
		S1 Table. Sampled individuals from the parent species (the house and Spanish sparrows) and the Italian sparrow.
		ID	Species	Locality	Population	Coordinates	Sex	Notes
		S001	P.italiae	Sicily	Cos	37.029, 14.522	F
		S006	P.italiae	Sicily	Cos	37.029, 14.522	M
		S007	P.italiae	Sicily	Cos	37.029, 14.522	F
		S009	P.italiae	Sicily	Cos	37.029, 14.522	M
		S010	P.italiae	Sicily	Cos	37.029, 14.522	M
		S016	P.italiae	Sicily	Cos	37.029, 14.522	F
		S017	P.italiae	Sicily	Cos	37.029, 14.522	F
		S021	P.italiae	Sicily	Cos	37.029, 14.522	F
		S024	P.italiae	Sicily	Cos	37.029, 14.522	F
		S027	P.italiae	Sicily	Cos	37.029, 14.522	F
		S030	P.italiae	Sicily	Cos	37.029, 14.522	F
		S041	P.italiae	Sicily	Cos	37.029, 14.522	F
		S042	P.italiae	Sicily	Cos	37.029, 14.522	F
		S043	P.italiae	Sicily	Cos	37.029, 14.522	F
		S044	P.italiae	Sicily	Cos	37.029, 14.522	F
		S047	P.italiae	Sicily	Cos	37.029, 14.522	M
		S050	P.italiae	Sicily	Cos	37.029, 14.522	F
		S051	P.italiae	Sicily	Cos	37.029, 14.522	F
		S053	P.italiae	Sicily	Cos	37.029, 14.522	F
		S056	P.italiae	Sicily	Cos	37.029, 14.522	M
		S073	P.italiae	Sicily	Naxos	37.810, 15.257	M
		S074	P.italiae	Sicily	Naxos	37.810, 15.257	M
		S075	P.italiae	Sicily	Naxos	37.810, 15.257	M
		S076	P.italiae	Sicily	Naxos	37.810, 15.257	F
		S077	P.italiae	Sicily	Naxos	37.810, 15.257	F
		S078	P.italiae	Sicily	Naxos	37.810, 15.257	M
		S079	P.italiae	Sicily	Naxos	37.810, 15.257	F
		S080	P.italiae	Sicily	Naxos	37.810, 15.257	M
		S081	P.italiae	Sicily	Naxos	37.810, 15.257	F
		S082	P.italiae	Sicily	Naxos	37.810, 15.257	M
		S083	P.italiae	Sicily	Naxos	37.810, 15.257	M
		S084	P.italiae	Sicily	Naxos	37.810, 15.257	F
		S085	P.italiae	Sicily	Naxos	37.810, 15.257	M
		S086	P.italiae	Sicily	Naxos	37.810, 15.257	M
		S087	P.italiae	Sicily	Naxos	37.810, 15.257	M
		S088	P.italiae	Sicily	Naxos	37.810, 15.257	F
		S089	P.italiae	Sicily	Naxos	37.810, 15.257	F
		S090	P.italiae	Sicily	Naxos	37.810, 15.257	M
		S091	P.italiae	Sicily	Naxos	37.810, 15.257	F
		S092	P.italiae	Sicily	Naxos	37.810, 15.257	F
		S093	P.italiae	Sicily	Naxos	37.810, 15.257	M
		S094	P.italiae	Sicily	Naxos	37.810, 15.257	F
		S096	P.italiae	Sicily	Naxos	37.810, 15.257	M
		S098	P.italiae	Sicily	Naxos	37.810, 15.257	F
		S099	P.italiae	Sicily	Naxos	37.810, 15.257	F
		S100	P.italiae	Sicily	Naxos	37.810, 15.257	M
		S102	P.italiae	Sicily	Naxos	37.810, 15.257	M
		S106	P.italiae	Sicily	Naxos	37.810, 15.257	F
		S109	P.italiae	Sicily	Naxos	37.810, 15.257	F
		S116	P.italiae	Sicily	Enna	37.565, 14.239	F
		S118	P.italiae	Sicily	Enna	37.565, 14.239	M
		S121	P.italiae	Sicily	Enna	37.565, 14.239	F
		S123	P.italiae	Sicily	Enna	37.565, 14.239	F
		S125	P.italiae	Sicily	Enna	37.565, 14.239	F
		S126	P.italiae	Sicily	Enna	37.565, 14.239	F
		S127	P.italiae	Sicily	Enna	37.565, 14.239	F
		S128	P.italiae	Sicily	Enna	37.565, 14.239	M
		S129	P.italiae	Sicily	Enna	37.565, 14.239	M
		S130	P.italiae	Sicily	Enna	37.565, 14.239	F
		S131	P.italiae	Sicily	Enna	37.565, 14.239	M
		S132	P.italiae	Sicily	Enna	37.565, 14.239	M
		S133	P.italiae	Sicily	Enna	37.565, 14.239	M
		S134	P.italiae	Sicily	Enna	37.565, 14.239	M
		S135	P.italiae	Sicily	Enna	37.565, 14.239	M
		S136	P.italiae	Sicily	Enna	37.565, 14.239	M
		S137	P.italiae	Sicily	Enna	37.565, 14.239	M
		S139	P.italiae	Sicily	Enna	37.565, 14.239	M
		S140	P.italiae	Sicily	Enna	37.565, 14.239	M
		S141	P.italiae	Sicily	Enna	37.565, 14.239	M
		S142	P.italiae	Sicily	Enna	37.565, 14.239	M
		S143	P.italiae	Sicily	Enna	37.565, 14.239	F
		S144	P.italiae	Sicily	Enna	37.565, 14.239	F
		S145	P.italiae	Sicily	Enna	37.565, 14.239	M
		S146	P.italiae	Sicily	Enna	37.565, 14.239	F
		S147	P.italiae	Sicily	Enna	37.565, 14.239	M
		S148	P.italiae	Sicily	Enna	37.565, 14.239	F
		K009	P.italiae	Corsica	Muratello	41.584, 9.198	F
		K016	P.italiae	Corsica	Muratello	41.584, 9.198	F
		K017	P.italiae	Corsica	Muratello	41.584, 9.198	F
		K018	P.italiae	Corsica	Muratello	41.584, 9.198	F
		K023	P.italiae	Corsica	Muratello	41.584, 9.198	F
		K024	P.italiae	Corsica	Muratello	41.584, 9.198	F
		K028	P.italiae	Corsica	Muratello	41.584, 9.198	F
		K033	P.italiae	Corsica	Muratello	41.584, 9.198	F
		K036	P.italiae	Corsica	Muratello	41.584, 9.198	F
		K037	P.italiae	Corsica	Muratello	41.584, 9.198	F
		K072	P.italiae	Corsica	Muratello	41.584, 9.198	F
		K075	P.italiae	Corsica	Muratello	41.584, 9.198	F
		K076	P.italiae	Corsica	Muratello	41.584, 9.198	F
		K077	P.italiae	Corsica	Muratello	41.584, 9.198	F
		K079	P.italiae	Corsica	Muratello	41.584, 9.198	F
		K084	P.italiae	Corsica	Muratello	41.584, 9.198	F
		K040	P.italiae	Corsica	Pianiccia	42.149, 9.505	M
		K041	P.italiae	Corsica	Pianiccia	42.149, 9.505	M
		K043	P.italiae	Corsica	Pianiccia	42.149, 9.505	M
		K044	P.italiae	Corsica	Pianiccia	42.149, 9.505	M
		K045	P.italiae	Corsica	Pianiccia	42.149, 9.505	F
		K046	P.italiae	Corsica	Pianiccia	42.149, 9.505	M
		K047	P.italiae	Corsica	Pianiccia	42.149, 9.505	F
		K048	P.italiae	Corsica	Pianiccia	42.149, 9.505	F
		K049	P.italiae	Corsica	Pianiccia	42.149, 9.505	F
		K050	P.italiae	Corsica	Pianiccia	42.149, 9.505	F
		K051	P.italiae	Corsica	Pianiccia	42.149, 9.505	F
		K052	P.italiae	Corsica	Pianiccia	42.149, 9.505	M
		K053	P.italiae	Corsica	Pianiccia	42.149, 9.505	F
		K054	P.italiae	Corsica	Pianiccia	42.149, 9.505	M
		K055	P.italiae	Corsica	Pianiccia	42.149, 9.505	F
		K056	P.italiae	Corsica	Pianiccia	42.149, 9.505	F
		K057	P.italiae	Corsica	Pianiccia	42.149, 9.505	F
		K058	P.italiae	Corsica	Pianiccia	42.149, 9.505	F
		K059	P.italiae	Corsica	Pianiccia	42.149, 9.505	M
		K060	P.italiae	Corsica	Pianiccia	42.149, 9.505	F
		K061	P.italiae	Corsica	Pianiccia	42.149, 9.505	M
		K062	P.italiae	Corsica	Pianiccia	42.149, 9.505	F
		K063	P.italiae	Corsica	Pianiccia	42.149, 9.505	M
		K064	P.italiae	Corsica	Pianiccia	42.149, 9.505	M
		K065	P.italiae	Corsica	Pianiccia	42.149, 9.505	F
		K066	P.italiae	Corsica	Pianiccia	42.149, 9.505	M
		K067	P.italiae	Corsica	Pianiccia	42.149, 9.505	M
		K068	P.italiae	Corsica	Pianiccia	42.149, 9.505	F
		K069	P.italiae	Corsica	Pianiccia	42.149, 9.505	F
		K070	P.italiae	Corsica	Pianiccia	42.149, 9.505	M
		K097	P.italiae	Corsica	Tiuccia	42.071, 8.738	M
		K098	P.italiae	Corsica	Tiuccia	42.071, 8.738	M
		K099	P.italiae	Corsica	Tiuccia	42.071, 8.738	M
		K100	P.italiae	Corsica	Tiuccia	42.071, 8.738	M
		K101	P.italiae	Corsica	Tiuccia	42.071, 8.738	M
		K102	P.italiae	Corsica	Tiuccia	42.071, 8.738	M
		K103	P.italiae	Corsica	Tiuccia	42.071, 8.738	M
		K106	P.italiae	Corsica	Tiuccia	42.071, 8.738	F
		K108	P.italiae	Corsica	Tiuccia	42.071, 8.738	F
		K109	P.italiae	Corsica	Tiuccia	42.071, 8.738	F
		K111	P.italiae	Corsica	Tiuccia	42.071, 8.738	F
		K114	P.italiae	Corsica	Tiuccia	42.071, 8.738	M
		K115	P.italiae	Corsica	Tiuccia	42.071, 8.738	F
		K116	P.italiae	Corsica	Tiuccia	42.071, 8.738	F
		K117	P.italiae	Corsica	Tiuccia	42.071, 8.738	M
		K119	P.italiae	Corsica	Tiuccia	42.071, 8.738	M
		K120	P.italiae	Corsica	Tiuccia	42.071, 8.738	F
		K121	P.italiae	Corsica	Tiuccia	42.071, 8.738	M
		K122	P.italiae	Corsica	Tiuccia	42.071, 8.738	F
		K126	P.italiae	Corsica	Tiuccia	42.071, 8.738	F
		K127	P.italiae	Corsica	Tiuccia	42.071, 8.738	M
		K129	P.italiae	Corsica	Tiuccia	42.071, 8.738	F
		K132	P.italiae	Corsica	Tiuccia	42.071, 8.738	M
		K133	P.italiae	Corsica	NA	NA	NA
		C001	P.italiae	Crete	Mithimna	35.503, 23.703	M
		C002	P.italiae	Crete	Mithimna	35.503, 23.703	F
		C003	P.italiae	Crete	Mithimna	35.503, 23.703	M
		C004	P.italiae	Crete	Mithimna	35.503, 23.703	M
		C006	P.italiae	Crete	Mithimna	35.503, 23.703	M
		C007	P.italiae	Crete	Mithimna	35.503, 23.703	F
		C008	P.italiae	Crete	Mithimna	35.503, 23.703	M
		C009	P.italiae	Crete	Mithimna	35.503, 23.703	M
		C010	P.italiae	Crete	Mithimna	35.503, 23.703	G
		C011	P.italiae	Crete	Mithimna	35.503, 23.703	M
		C012	P.italiae	Crete	Mithimna	35.503, 23.703	F
		C014	P.italiae	Crete	Mithimna	35.503, 23.703	M
		C015	P.italiae	Crete	Mithimna	35.503, 23.703	M
		C016	P.italiae	Crete	Mithimna	35.503, 23.703	F
		C017	P.italiae	Crete	Mithimna	35.503, 23.703	F
		C019	P.italiae	Crete	Mithimna	35.503, 23.703	F
		C020	P.italiae	Crete	Mithimna	35.503, 23.703	M
		C021	P.italiae	Crete	Mithimna	35.503, 23.703	F
		C022	P.italiae	Crete	Mithimna	35.503, 23.703	M
		C023	P.italiae	Crete	Mithimna	35.503, 23.703	M
		C025	P.italiae	Crete	Mithimna	35.503, 23.703	M
		C026	P.italiae	Crete	Mithimna	35.503, 23.703	F
		C029	P.italiae	Crete	Mithimna	35.503, 23.703	F
		C030_2	P.italiae	Crete	Mithimna	35.503, 23.703	F
		C031	P.italiae	Crete	Mithimna	35.503, 23.703	M
		C032_2	P.italiae	Crete	Mithimna	35.503, 23.703	F
		C033	P.italiae	Crete	Mithimna	35.503, 23.703	F
		C034	P.italiae	Crete	Mithimna	35.503, 23.703	M
		C036	P.italiae	Crete	Mithimna	35.503, 23.703	F
		C064	P.italiae	Crete	Perama	35.403, 24.688	M
		C066	P.italiae	Crete	Perama	35.403, 24.688	M
		C069	P.italiae	Crete	Perama	35.403, 24.688	M
		C071	P.italiae	Crete	Perama	35.403, 24.688	F
		C073	P.italiae	Crete	Perama	35.403, 24.688	F
		C075	P.italiae	Crete	Perama	35.403, 24.688	F
		C076	P.italiae	Crete	Perama	35.403, 24.688	M
		C077	P.italiae	Crete	Perama	35.403, 24.688	F
		C079	P.italiae	Crete	Perama	35.403, 24.688	F
		C082	P.italiae	Crete	Perama	35.403, 24.688	F
		C083	P.italiae	Crete	Perama	35.403, 24.688	F
		C084	P.italiae	Crete	Perama	35.403, 24.688	F
		C085	P.italiae	Crete	Perama	35.403, 24.688	F
		C087	P.italiae	Crete	Perama	35.403, 24.688	F
		C089	P.italiae	Crete	Perama	35.403, 24.688	F
		C091	P.italiae	Crete	Perama	35.403, 24.688	F
		C092	P.italiae	Crete	Perama	35.403, 24.688	F
		C093	P.italiae	Crete	Perama	35.403, 24.688	F
		C096	P.italiae	Crete	Perama	35.403, 24.688	F
		C097	P.italiae	Crete	Perama	35.403, 24.688	F
		C112	P.italiae	Crete	Istro	35.127, 25.733	M
		C126	P.italiae	Crete	Istro	35.127, 25.733	M
		C127_2	P.italiae	Crete	Istro	35.127, 25.733	F
		C129	P.italiae	Crete	Istro	35.127, 25.733	F
		C130	P.italiae	Crete	Istro	35.127, 25.733	F
		C131	P.italiae	Crete	Istro	35.127, 25.733	M
		C132	P.italiae	Crete	Istro	35.127, 25.733	F
		C133	P.italiae	Crete	Istro	35.127, 25.733	F
		C135	P.italiae	Crete	Istro	35.127, 25.733	F
		C137	P.italiae	Crete	Istro	35.127, 25.733	F
		C138	P.italiae	Crete	Istro	35.127, 25.733	M
		C140	P.italiae	Crete	Istro	35.127, 25.733	M
		C141	P.italiae	Crete	Istro	35.127, 25.733	F
		C142	P.italiae	Crete	Istro	35.127, 25.733	M
		C144	P.italiae	Crete	Istro	35.127, 25.733	F
		C145	P.italiae	Crete	Istro	35.127, 25.733	M
		C147	P.italiae	Crete	Istro	35.127, 25.733	M
		C148	P.italiae	Crete	Istro	35.127, 25.733	F
		C150	P.italiae	Crete	Istro	35.127, 25.733	M
		C151	P.italiae	Crete	Istro	35.127, 25.733	F
		C152	P.italiae	Crete	Istro	35.127, 25.733	M
		C153	P.italiae	Crete	Istro	35.127, 25.733	F
		C154	P.italiae	Crete	Istro	35.127, 25.733	M
		C156	P.italiae	Crete	Istro	35.127, 25.733	M
		C158	P.italiae	Crete	Istro	35.127, 25.733	M
		C159	P.italiae	Crete	Istro	35.127, 25.733	M
		C160	P.italiae	Crete	Istro	35.127, 25.733	M
		C161	P.italiae	Crete	Istro	35.127, 25.733	M
		2007-PO256	P.domesticus	Norway	Oslo	59.918, 10.770	M	Used as reference parental population
		2007-PO257	P.domesticus	Norway	Oslo	59.918, 10.770	M	Used as reference parental population
		2007-PO258	P.domesticus	Norway	Oslo	59.918, 10.770	M	Used as reference parental population
		2007-PO259	P.domesticus	Norway	Oslo	59.918, 10.770	M	Used as reference parental population
		2007-PO261	P.domesticus	Norway	Oslo	59.918, 10.770	M	Used as reference parental population
		2007-PO262	P.domesticus	Norway	Oslo	59.918, 10.770	M	Used as reference parental population
		2007-PO263	P.domesticus	Norway	Oslo	59.918, 10.770	M	Used as reference parental population
		2007-PO265	P.domesticus	Norway	Oslo	59.918, 10.770	M	Used as reference parental population
		2007-PO266	P.domesticus	Norway	Oslo	59.918, 10.770	F	Used as reference parental population
		2007-PO267	P.domesticus	Norway	Oslo	59.918, 10.770	F	Used as reference parental population
		2007-PO272	P.domesticus	Norway	Oslo	59.918, 10.770	F	Used as reference parental population
		CH065	P.domesticus	Switzerland	Lignieres	47.083, 7.067	F
		CH068	P.domesticus	Switzerland	Lignieres	47.083, 7.067	F
		CH071	P.domesticus	Switzerland	Lignieres	47.083, 7.067	F
		CH073	P.domesticus	Switzerland	Lignieres	47.083, 7.067	F
		CH076	P.domesticus	Switzerland	Lignieres	47.083, 7.067	F
		CH080	P.domesticus	Switzerland	Lignieres	47.083, 7.067	F
		LI_W069ho	P.domesticus	Switzerland	Lignieres	47.083, 7.067	M
		LI_W070ho	P.domesticus	Switzerland	Lignieres	47.083, 7.067	M
		LI_W075ho	P.domesticus	Switzerland	Lignieres	47.083, 7.067	M
		LI_W077ho	P.domesticus	Switzerland	Lignieres	47.083, 7.067	M
		LI_W078ho	P.domesticus	Switzerland	Lignieres	47.083, 7.067	M
		LI_W079ho	P.domesticus	Switzerland	Lignieres	47.083, 7.067	M
		LI_W083ho	P.domesticus	Switzerland	Lignieres	47.083, 7.067	M
		LI_W088ho	P.domesticus	Switzerland	Lignieres	47.083, 7.067	M
		LI_W089ho	P.domesticus	Switzerland	Lignieres	47.083, 7.067	M
		LI_W093ho	P.domesticus	Switzerland	Lignieres	47.083, 7.067	M
		LI_W094ho	P.domesticus	Switzerland	Lignieres	47.083, 7.067	M
		FR022	P.domesticus	France	Sales	45.879, 5.960	M
		FR024	P.domesticus	France	Sales	45.879, 5.960	M
		FR025	P.domesticus	France	Sales	45.879, 5.960	M
		FR026	P.domesticus	France	Sales	45.879, 5.960	M
		FR031	P.domesticus	France	Sales	45.879, 5.960	M
		FR033	P.domesticus	France	Sales	45.879, 5.960	M
		FR037	P.domesticus	France	Sales	45.879, 5.960	M
		FR038	P.domesticus	France	Sales	45.879, 5.960	M
		FR041	P.domesticus	France	Sales	45.879, 5.960	F
		FR042	P.domesticus	France	Sales	45.879, 5.960	M
		FR043	P.domesticus	France	Sales	45.879, 5.960	M
		FR045	P.domesticus	France	Sales	45.879, 5.960	M
		FR046	P.domesticus	France	Sales	45.879, 5.960	M
		FR047	P.domesticus	France	Sales	45.879, 5.960	M
		FR048	P.domesticus	France	Sales	45.879, 5.960	F
		FR049	P.domesticus	France	Sales	45.879, 5.960	M
		FR050	P.domesticus	France	Sales	45.879, 5.960	F
		FR052	P.domesticus	France	Sales	45.879, 5.960	F
		KAZ14006	P.hispaniolensis	Kazakhstan	Kazakhstan	42.517, 70.627	F	Used as reference parental population
		KAZ14007	P.hispaniolensis	Kazakhstan	Kazakhstan	42.517, 70.627	F	Used as reference parental population
		KAZ14008	P.hispaniolensis	Kazakhstan	Kazakhstan	42.517, 70.627	F	Used as reference parental population
		KAZ14009	P.hispaniolensis	Kazakhstan	Kazakhstan	42.517, 70.627	F	Used as reference parental population
		KAZ14033	P.hispaniolensis	Kazakhstan	Kazakhstan	42.517, 70.627	F	Used as reference parental population
		KAZ14034	P.hispaniolensis	Kazakhstan	Kazakhstan	42.517, 70.627	F	Used as reference parental population
		KAZ14037	P.hispaniolensis	Kazakhstan	Kazakhstan	42.517, 70.627	F	Used as reference parental population
		KAZ39	P.hispaniolensis	Kazakhstan	Kazakhstan	42.517, 70.627	M	Used as reference parental population
		KAZ44	P.hispaniolensis	Kazakhstan	Kazakhstan	42.517, 70.627	M	Used as reference parental population
		KAZ45	P.hispaniolensis	Kazakhstan	Kazakhstan	42.517, 70.627	M	Used as reference parental population
		I284	P.hispaniolensis	Gargano	MasseriaFontanarosa	41.517, 15.738	M
		I285	P.hispaniolensis	Gargano	MasseriaFontanarosa	41.517, 15.738	M
		I286	P.hispaniolensis	Gargano	MasseriaFontanarosa	41.517, 15.738	M
		I292	P.hispaniolensis	Gargano	MasseriaFontanarosa	41.517, 15.738	M
		I293	P.hispaniolensis	Gargano	MasseriaFontanarosa	41.517, 15.738	M
		I296	P.hispaniolensis	Gargano	MasseriaFontanarosa	41.517, 15.738	M
		I297	P.hispaniolensis	Gargano	MasseriaFontanarosa	41.517, 15.738	M
		I298	P.hispaniolensis	Gargano	MasseriaFontanarosa	41.517, 15.738	M
		I299	P.hispaniolensis	Gargano	MasseriaFontanarosa	41.517, 15.738	M
		I301	P.hispaniolensis	Gargano	MasseriaFontanarosa	41.517, 15.738	M
		I302	P.hispaniolensis	Gargano	MasseriaFontanarosa	41.517, 15.738	M
		I303	P.hispaniolensis	Gargano	MasseriaFontanarosa	41.517, 15.738	M
		I304	P.hispaniolensis	Gargano	MasseriaFontanarosa	41.517, 15.738	M
		I305	P.hispaniolensis	Gargano	MasseriaFontanarosa	41.517, 15.738	M
		PH11-138	P.hispaniolensis	Spain	Badajoz	38.728, -5.862	M
		PH11-141	P.hispaniolensis	Spain	Badajoz	38.728, -5.862	M
		PH11-142	P.hispaniolensis	Spain	Badajoz	38.728, -5.862	M
		PH11-143	P.hispaniolensis	Spain	Badajoz	38.728, -5.862	F
		PH11-144	P.hispaniolensis	Spain	Badajoz	38.728, -5.862	M
		PH11-145	P.hispaniolensis	Spain	Badajoz	38.728, -5.862	F
		PH11-146	P.hispaniolensis	Spain	Badajoz	38.728, -5.862	M
		PH11-148	P.hispaniolensis	Spain	Badajoz	38.728, -5.862	M
		PH11-149	P.hispaniolensis	Spain	Badajoz	38.728, -5.862	M
		PH11-151	P.hispaniolensis	Spain	Badajoz	38.728, -5.862	M
		PH11-152	P.hispaniolensis	Spain	Badajoz	38.728, -5.862	M
		PH11-154	P.hispaniolensis	Spain	Badajoz	38.728, -5.862	F
		PH11-155	P.hispaniolensis	Spain	Badajoz	38.728, -5.862	F
		PH11-156	P.hispaniolensis	Spain	Badajoz	38.728, -5.862	M
		PH11-157	P.hispaniolensis	Spain	Badajoz	38.728, -5.862	F
		PH11-159	P.hispaniolensis	Spain	Badajoz	38.728, -5.862	F
		PH11-163	P.hispaniolensis	Spain	Badajoz	38.728, -5.862	M
		PH11-170	P.hispaniolensis	Spain	Badajoz	38.728, -5.862	F
		PH11-171	P.hispaniolensis	Spain	Badajoz	38.728, -5.862	M
		PH11-172	P.hispaniolensis	Spain	Badajoz	38.728, -5.862	F
		PH11-179	P.hispaniolensis	Spain	Badajoz	38.728, -5.862	F
		PH11-180	P.hispaniolensis	Spain	Badajoz	38.728, -5.862	F
		PH11-184	P.hispaniolensis	Spain	Badajoz	38.728, -5.862	F
