# Supplementary material for: Predictors of genomic differentiation within a hybrid taxon
Source: PLoS Genet. 2022 Feb 11;18(2):e1010027. doi: 10.1371/journal.pgen.1010027 (PMC8870489; doi:10.1371/journal.pgen.1010027)
Supplement: S2 Table — (XLSX) [file pgen.1010027.s002.xlsx]

## Sheet: S2 Table. VCF files
		VCF
		1.All parental populations + Italian sparrows	2.Only Italian sparrows	3.Reference parents + Italian sparrow	4.Only house sparrow	4.Only Spanish sparrow
	House sparrow	Norway (n=11) Switzerland (n=17) France (n=18)		Norway (n=11)	Norway (n=11) Switzerland (n=17) France (n=18)
	Spanish sparrow	Kazakhstan (n=10) Gargano peninsula (n=14) Spain (n=23)		Kazakhstan (n=10)		Kazakhstan (n=10) Gargano peninsula (n=14) Spain (n=23)
	Italian sparrow	Sicily (n=76)	Sicily (n=76)	Sicily (n=76)
		Crete (n=77)	Crete (n=77)	Crete (n=77)
		Corsica (n=70)	Corsica (n=70)	Corsica (n=70)
	# SNPs	2224	2856	2804	2804	2804
	Filtering	minDP 10, minGQ 20, maf 0.02, LD = 100kb windows, 25 bp step R2=0.1	minDP 10, minGQ 20, maf 0.02, LD = 100kb windows, 25 bp step R2=0.1	minDP 10, minGQ 20, maf 0.02, LD = 100kb windows, 25 bp step R2=0.1	minDP 10, minGQ 20, maf 0.01, LD = 100kb windows, 25 bp step R2=0.1	minDP 10, minGQ 20, maf 0.01, LD = 100kb windows, 25 bp step R2=0.1
	Analyses performed	PCA (Fig 2C), Admixture (Fig 2B)	Per-island population genomic statistics (Table A* and Fig C* in S1 Text), Genomic differentiation within and between islands (Fig 3), DAPC (Fig 3), AMOVA (Table 1, Fig A in S1 Text), Differentiation vs Recombination rate (Fig 4B,4C,4D), Selection and shared differentiation (Fig 5; Figs B,C and D and Tables G,H and I in S1 Text)	Linear regression of within-island genomic differentiation and recombination rate (Fig 4A; Tables B and C in S1 Text), Logistic regressions on the probability of being a FST outlier (Table 2; Table E in S1 Text), Generalized linear models on local FST (Tables D and F in S1 Text), Effects of divergence from parental species and minor –major parent ancestry on differentiation ( Fig 6; Figs H,J and …	Intraspecific genomic differentiation in the parental species for the within-island FST outlier loci (Fig K in S1 Text)	Intraspecific genomic differentiation in the parental species for the within-island FST outlier loci (Fig K in S1 Text)
	*Note: For VCF 2 (Only Italian sparrows) an alternative VCF file avoiding MAF filtering was used when calculating Tajima's D to avoid bias by removing rare variants. Additionally, for the estimation of Pi non-variant sites were also retained (Table A in S1 Text).
