# Supplementary material for: Predictors of genomic differentiation within a hybrid taxon
Source: PLoS Genet. 2022 Feb 11;18(2):e1010027. doi: 10.1371/journal.pgen.1010027 (PMC8870489; doi:10.1371/journal.pgen.1010027)
Supplement: S3 Table — (XLSX) [file pgen.1010027.s003.xlsx]

## Sheet: S3 Table 
S3 Table. Genes in the vicinity of shared regions of differentiation within island.
shared.by	chrom	bin_start_outlier	mid_gene	distance	gene
cor_cre	chr9	6600001	6599660	341	ID=IV00_00034198;Name=IV00_00034198;Alias=maker-chr9-snap-gene-22.86;Note=Similar.to.Mfn1:.Mitofusin-1.(Rattus.norvegicus);
cor_cre	chr5	47150001	47147573	2428	ID=IV00_00025495;Name=IV00_00025495;Alias=maker-chr5-augustus-gene-157.76;Note=Similar.to.AK7:.Adenylate.kinase.7.(Homo.sapiens);
cor_cre	chr5	17125001	17130000	4999	ID=IV00_00024154;Name=IV00_00024154;Alias=maker-chr5-augustus-gene-57.47;Note=Similar.to.Uncharacterized.protein.C11orf24.homolog.(Rattus.norvegicus);
cor_cre	chr9	6575001	6570000	5001	ID=IV00_00034194;Name=IV00_00034194;Alias=maker-chr9-augustus-gene-21.96;Note=Similar.to.PIK3CA:.Phosphatidylinositol.4%2C5-bisphosphate.3-kinase.catalytic.subunit.alpha.isoform.(Bos.taurus);
cor_cre	chr9	6625001	6630100	5099	ID=IV00_00034201;Name=IV00_00034201;Alias=maker-chr9-augustus-gene-22.82;Note=Similar.to.GNB4:.Guanine.nucleotide-binding.protein.subunit.beta-4.(Homo.sapiens);
cor_cre	chr5	47125001	47130400	5399	ID=IV00_00025494;Name=IV00_00025494;Alias=maker-chr5-augustus-gene-157.75;Note=Similar.to.GSKIP:.GSK3-beta.interaction.protein.(Gallus.gallus);
cor_cre	chr1	80175001	80168600	6401	ID=IV00_00008807;Name=IV00_00008807;Alias=maker-chr1-augustus-gene-267.68;Note=Similar.to.PPP2R3B:.Serine/threonine-protein.phosphatase.2A.regulatory.subunit.B''.subunit.beta.(Homo.sapiens);
cor_cre	chr5	47175001	47182140	7139	ID=IV00_00025498;Name=IV00_00025498;Alias=maker-chr5-augustus-gene-157.77;Note=Similar.to.Poly(A).polymerase.type.3.(Fragment).(Xenopus.laevis);
cor_cre	chr3	15050001	15057200	7199	ID=IV00_00011178;Name=IV00_00011178;Alias=maker-chr3-snap-gene-50.90;Note=Similar.to.Slc1a4:.Neutral.amino.acid.transporter.A.(Mus.musculus);
cor_cre	chr5	47100001	47107711	7710	ID=IV00_00025493;Name=IV00_00025493;Alias=maker-chr5-snap-gene-157.86;Note=Similar.to.ATG2B:.Autophagy-related.protein.2.homolog.B.(Homo.sapiens);
cor_cre	chr1	80200001	80191100	8901	ID=IV00_00008808;Name=IV00_00008808;Alias=maker-chr1-augustus-gene-267.70;Note=Similar.to.STAG2:.Cohesin.subunit.SA-2.(Homo.sapiens);
cor_cre	chr2	32825001	32837081	12080	ID=IV00_00001113;Name=IV00_00001113;Alias=maker-chr2-snap-gene-109.64;Note=Similar.to.ARFGEF1:.Brefeldin.A-inhibited.guanine.nucleotide-exchange.protein.1.(Homo.sapiens);
cor_cre	chr2	32850001	32862700	12699	ID=IV00_00001114;Name=IV00_00001114;Alias=maker-chr2-augustus-gene-109.59;Note=Similar.to.ARFGEF1:.Brefeldin.A-inhibited.guanine.nucleotide-exchange.protein.1.(Bos.taurus);
cor_cre	chr1	80150001	80168600	18599	ID=IV00_00008807;Name=IV00_00008807;Alias=maker-chr1-augustus-gene-267.68;Note=Similar.to.PPP2R3B:.Serine/threonine-protein.phosphatase.2A.regulatory.subunit.B''.subunit.beta.(Homo.sapiens);
cor_cre	chr9	6550001	6530868	19133	ID=IV00_00034192;Name=IV00_00034192;Alias=maker-chr9-snap-gene-21.101;Note=Similar.to.ZMAT3:.Zinc.finger.matrin-type.protein.3.(Homo.sapiens);
cor_cre	chr5	17050001	17026954	23047	ID=IV00_00024149;Name=IV00_00024149;Alias=maker-chr5-augustus-gene-56.108;Note=Similar.to.SUV420H1:.Histone-lysine.N-methyltransferase.SUV420H1.(Homo.sapiens);
cor_cre	chr5	17100001	17130000	29999	ID=IV00_00024154;Name=IV00_00024154;Alias=maker-chr5-augustus-gene-57.47;Note=Similar.to.Uncharacterized.protein.C11orf24.homolog.(Rattus.norvegicus);
cor_cre	chr3	15025001	15057200	32199	ID=IV00_00011178;Name=IV00_00011178;Alias=maker-chr3-snap-gene-50.90;Note=Similar.to.Slc1a4:.Neutral.amino.acid.transporter.A.(Mus.musculus);
cor_cre	chr2	32800001	32837081	37080	ID=IV00_00001113;Name=IV00_00001113;Alias=maker-chr2-snap-gene-109.64;Note=Similar.to.ARFGEF1:.Brefeldin.A-inhibited.guanine.nucleotide-exchange.protein.1.(Homo.sapiens);
cor_cre	chr1	80125001	80168600	43599	ID=IV00_00008807;Name=IV00_00008807;Alias=maker-chr1-augustus-gene-267.68;Note=Similar.to.PPP2R3B:.Serine/threonine-protein.phosphatase.2A.regulatory.subunit.B''.subunit.beta.(Homo.sapiens);
cor_cre	chr5	17075001	17026954	48047	ID=IV00_00024149;Name=IV00_00024149;Alias=maker-chr5-augustus-gene-56.108;Note=Similar.to.SUV420H1:.Histone-lysine.N-methyltransferase.SUV420H1.(Homo.sapiens);
cor_cre	chr3	15000001	15057200	57199	ID=IV00_00011178;Name=IV00_00011178;Alias=maker-chr3-snap-gene-50.90;Note=Similar.to.Slc1a4:.Neutral.amino.acid.transporter.A.(Mus.musculus);
cor_cre	chr3	14975001	14917395	57606	ID=IV00_00011173;Name=IV00_00011173;Alias=augustus_masked-chr3-processed-gene-49.58;Note=Similar.to.SERTAD2:.SERTA.domain-containing.protein.2.(Homo.sapiens);
cor_cre	chr2	32775001	32837081	62080	ID=IV00_00001113;Name=IV00_00001113;Alias=maker-chr2-snap-gene-109.64;Note=Similar.to.ARFGEF1:.Brefeldin.A-inhibited.guanine.nucleotide-exchange.protein.1.(Homo.sapiens);
cre_sic	chr5	24050001	24039779	10222	ID=IV00_00024448;Name=IV00_00024448;Alias=maker-chr5-snap-gene-80.69;Note=Similar.to.ALK:.ALK.tyrosine.kinase.receptor.(Homo.sapiens);
cre_sic	chr5	24025001	24039779	14778	ID=IV00_00024448;Name=IV00_00024448;Alias=maker-chr5-snap-gene-80.69;Note=Similar.to.ALK:.ALK.tyrosine.kinase.receptor.(Homo.sapiens);
cre_sic	chr5	24075001	24039779	35222	ID=IV00_00024448;Name=IV00_00024448;Alias=maker-chr5-snap-gene-80.69;Note=Similar.to.ALK:.ALK.tyrosine.kinase.receptor.(Homo.sapiens);
cre_sic	chr1A	26025001	25974200	50801	ID=IV00_00018798;Name=IV00_00018798;Alias=maker-chr1A-augustus-gene-86.65;Note=Similar.to.CNTN1:.Contactin-1.(Gallus.gallus);
cre_sic	chr5	24100001	24039779	60222	ID=IV00_00024448;Name=IV00_00024448;Alias=maker-chr5-snap-gene-80.69;Note=Similar.to.ALK:.ALK.tyrosine.kinase.receptor.(Homo.sapiens);
cre_sic	chr5	29375001	29311000	64001	ID=IV00_00024687;Name=IV00_00024687;Alias=maker-chr5-snap-gene-97.68;Note=Similar.to.THBS1:.Thrombospondin-1.(Homo.sapiens);
cre_sic	chr2	17250001	17180200	69801	ID=IV00_00000595;Name=IV00_00000595;Alias=maker-chr2-snap-gene-57.92;Note=Similar.to.OXR1:.Oxidation.resistance.protein.1.(Homo.sapiens);
cre_sic	chr1A	26050001	25974200	75801	ID=IV00_00018798;Name=IV00_00018798;Alias=maker-chr1A-augustus-gene-86.65;Note=Similar.to.CNTN1:.Contactin-1.(Gallus.gallus);
cre_sic	chr5	29400001	29311000	89001	ID=IV00_00024687;Name=IV00_00024687;Alias=maker-chr5-snap-gene-97.68;Note=Similar.to.THBS1:.Thrombospondin-1.(Homo.sapiens);
cre_sic	chr2	17275001	17180200	94801	ID=IV00_00000595;Name=IV00_00000595;Alias=maker-chr2-snap-gene-57.92;Note=Similar.to.OXR1:.Oxidation.resistance.protein.1.(Homo.sapiens);
cre_sic	chr1A	26075001	25974200	100801	ID=IV00_00018798;Name=IV00_00018798;Alias=maker-chr1A-augustus-gene-86.65;Note=Similar.to.CNTN1:.Contactin-1.(Gallus.gallus);
cor_sic	chr3	101525001	101525000	1	ID=IV00_00014641;Name=IV00_00014641;Alias=maker-chr3-snap-gene-338.107;Note=Similar.to.Smc6:.Structural.maintenance.of.chromosomes.protein.6.(Mus.musculus);
cor_sic	chr6	24975001	24974400	601	ID=IV00_00033108;Name=IV00_00033108;Alias=maker-chr6-snap-gene-83.45;Note=Similar.to.TSPAN14:.Tetraspanin-14.(Homo.sapiens);
cor_sic	chr3	101500001	101500796	795	ID=IV00_00014640;Name=IV00_00014640;Alias=maker-chr3-augustus-gene-338.101;Note=Similar.to.Vsnl1:.Visinin-like.protein.1.(Rattus.norvegicus);
cor_sic	chr2	27000001	26997907	2094	ID=IV00_00000941;Name=IV00_00000941;Alias=maker-chr2-augustus-gene-90.86;Note=Similar.to.FABP5:.Fatty.acid-binding.protein%2C.epidermal.(Homo.sapiens);
cor_sic	chr4	35300001	35296668	3333	ID=IV00_00016674;Name=IV00_00016674;Alias=augustus_masked-chr4-processed-gene-118.41;Note=Similar.to.GPM6A:.Neuronal.membrane.glycoprotein.M6-a.(Pongo.abelii);
cor_sic	chr11	20225001	20229100	4099	ID=IV00_00038072;Name=IV00_00038072;Alias=maker-chr11-snap-gene-67.161;Note=Similar.to.DHX38:.Pre-mRNA-splicing.factor.ATP-dependent.RNA.helicase.PRP16.(Bos.taurus);
cor_sic	chr3	101550001	101555000	4999	ID=IV00_00014643;Name=IV00_00014643;Alias=maker-chr3-snap-gene-338.106;Note=Similar.to.GEN1:.Flap.endonuclease.GEN.homolog.1.(Homo.sapiens);
cor_sic	chr11	20250001	20256900	6899	ID=IV00_00038077;Name=IV00_00038077;Alias=maker-chr11-augustus-gene-67.135;Note=Similar.to.ZNF821:.Zinc.finger.protein.821.(Bos.taurus);
cor_sic	chr2	30075001	30067500	7501	ID=IV00_00001031;Name=IV00_00001031;Alias=augustus_masked-chr2-processed-gene-100.70;Note=Similar.to.Jph1:.Junctophilin-1.(Mus.musculus);
cor_sic	chr11	20275001	20266300	8701	ID=IV00_00038079;Name=IV00_00038079;Alias=augustus_masked-chr11-processed-gene-67.15;Note=Similar.to.ATXN1L:.Ataxin-1-like.(Homo.sapiens);
cor_sic	chr11	20300001	20290900	9101	ID=IV00_00038081;Name=IV00_00038081;Alias=maker-chr11-augustus-gene-67.136;Note=Similar.to.AP1G1:.AP-1.complex.subunit.gamma-1.(Homo.sapiens);
cor_sic	chr2	30050001	30038354	11647	ID=IV00_00001029;Name=IV00_00001029;Alias=maker-chr2-augustus-gene-100.91;Note=Similar.to.GDAP1:.Ganglioside-induced.differentiation-associated.protein.1.(Bos.taurus);
cor_sic	chr2	30025001	30038354	13353	ID=IV00_00001029;Name=IV00_00001029;Alias=maker-chr2-augustus-gene-100.91;Note=Similar.to.GDAP1:.Ganglioside-induced.differentiation-associated.protein.1.(Bos.taurus);
cor_sic	chr2	26975001	26997907	22906	ID=IV00_00000941;Name=IV00_00000941;Alias=maker-chr2-augustus-gene-90.86;Note=Similar.to.FABP5:.Fatty.acid-binding.protein%2C.epidermal.(Homo.sapiens);
cor_sic	chr3	101475001	101500796	25795	ID=IV00_00014640;Name=IV00_00014640;Alias=maker-chr3-augustus-gene-338.101;Note=Similar.to.Vsnl1:.Visinin-like.protein.1.(Rattus.norvegicus);
cor_sic	chr2	27025001	26997907	27094	ID=IV00_00000941;Name=IV00_00000941;Alias=maker-chr2-augustus-gene-90.86;Note=Similar.to.FABP5:.Fatty.acid-binding.protein%2C.epidermal.(Homo.sapiens);
cor_sic	chr4	35325001	35296668	28333	ID=IV00_00016674;Name=IV00_00016674;Alias=augustus_masked-chr4-processed-gene-118.41;Note=Similar.to.GPM6A:.Neuronal.membrane.glycoprotein.M6-a.(Pongo.abelii);
cor_sic	chr2	30100001	30067500	32501	ID=IV00_00001031;Name=IV00_00001031;Alias=augustus_masked-chr2-processed-gene-100.70;Note=Similar.to.Jph1:.Junctophilin-1.(Mus.musculus);
cor_sic	chr2	27050001	26997907	52094	ID=IV00_00000941;Name=IV00_00000941;Alias=maker-chr2-augustus-gene-90.86;Note=Similar.to.FABP5:.Fatty.acid-binding.protein%2C.epidermal.(Homo.sapiens);
cor_sic	chr4	35350001	35296668	53333	ID=IV00_00016674;Name=IV00_00016674;Alias=augustus_masked-chr4-processed-gene-118.41;Note=Similar.to.GPM6A:.Neuronal.membrane.glycoprotein.M6-a.(Pongo.abelii);
cor_sic	chr4	35375001	35296668	78333	ID=IV00_00016674;Name=IV00_00016674;Alias=augustus_masked-chr4-processed-gene-118.41;Note=Similar.to.GPM6A:.Neuronal.membrane.glycoprotein.M6-a.(Pongo.abelii);
